# Supplementary material for: Growth, Hepatic Enzymatic Activity, and Quality of European Seabass Fed on Hermetia illucens and Poultry By-Product Meal in a Commercial Farm
Source: Animals (Basel). 2024 May 13;14(10):1449. doi: 10.3390/ani14101449 (PMC11117365; doi:10.3390/ani14101449)
Supplement: Supplementary file 1 [file animals-14-01449-s001.zip]

Archive with 1 entries (1 files):
- animals-2974123-supplementary.pdf
